# Supplementary material for: Comparison between residents with a 6-year medical program and a 7-year medical program in terms of objective structured clinical examination performance in postgraduate year training in Taiwan: a 2-group pre- and post-test non-synchronized study
Source: J Educ Eval Health Prof. 2022 Jun 24;19:13. doi: 10.3352/jeehp.2022.19.13 (PMC9345762; doi:10.3352/jeehp.2022.19.13)
Supplement: Supplementary file 1 [file jeehp-19-13-dataset1.xlsx]

## Sheet: 工作表1
code name	gender	age	medicine school	education system	scores in pre-test						scores in post test						scores in pre-test				score in post-test				score in pre-test						score of post-test						total score (3 stations) in pre-test	total score (3 stations) in post-test	academic performance in medical school
					assessment of abdominal pain	history taking	pelvic examination	medical management	total score of assessment of abdominal pain in pregnant women (20)	total score of assessment of abdominal pain in pregnant women (100)	assessment of abdominal pain	history taking	pelvic examination	medical management	total score of assessment of abdominal pain in pregnant women (20)	total score of assessment of abdominal pain in pregnant women (100)	communicating skills	explanation of illness	total score of delivering bad news (20)	total score of delivering bad news (100)	communicating skills	explanation of illness	total score of delivering bad news (20)	total score of delivering bad news (100)	preparation	sterilization	manipulation	removal	total score of CVC placement (24)	total score of CVC placement (100)	preparation	sterilization	manipulation	removal	total score of CVC placement (24)	total score of CVC placement (100)
1	0	26	0	1	10	5	30	0	9	45	20	25	30	10	17	85	45	30	15	75	55	30	17	85	16.67	16.67	33.33	0	16	66.67	8.33	4.17	33.33	16.67	15	62.5	186.67	232.5	85.92
2	0	27	1	1	5	15	20	0	9	45	15	15	30	10	14	70	55	15	14	70	55	35	16	80	16.67	16.67	16.67	4.17	13	54.17	8.33	16.67	45.83	12.5	20	83.33	169.17	233.33	81.27
3	1	27	1	1	0	5	20	5	9	45	15	15	30	10	14	70	55	20	15	75	55	35	18	90	16.67	16.67	16.67	8.33	14	58.33	12.5	16.67	50	16.67	23	95.83	178.33	255.83	88.37
4	1	29	0	1	5	5	10	0	3	15	20	15	25	10	14	70	45	35	16	80	55	40	19	95	8.33	16.67	50	12.5	21	87.5	16.67	16.67	41.67	16.67	22	91.67	182.5	256.67	88.85
5	1	27	0	1	0	0	25	5	8	40	20	25	30	5	16	80	55	30	17	85	60	40	20	100	16.67	16.67	37.5	16.67	21	87.5	16.67	16.67	45.83	16.67	23	95.83	212.5	275.83	79
6	1	27	0	1	0	10	20	5	7	35	25	30	30	10	19	95	50	35	17	85	60	20	16	80	4.17	12.5	4.17	0	5	20.83	16.67	16.67	45.83	12.5	22	91.67	140.83	266.67	87.5
7	1	28	0	1	5	10	15	5	8	40	15	10	20	5	10	50	50	30	16	80	55	35	18	90	16.67	16.67	37.5	16.67	21	87.5	4.17	16.67	50	16.67	21	87.5	207.5	227.5	83.45
8	1	27	0	1	5	15	25	5	14	70	20	25	20	5	14	70	60	25	17	85	55	30	17	85	8.33	8.33	29.17	12.5	14	58.33	8.33	16.67	33.33	16.67	18	75	213.33	230	90.55
9	1	27	1	1	5	10	25	5	14	70	15	15	30	5	13	65	40	25	13	65	50	35	17	85	16.67	16.67	50	16.67	24	100	8.33	16.67	37.5	12.5	18	75	235	225	87.72
10	0	27	0	1	5	15	0	5	8	40	30	20	30	10	18	90	40	30	14	70	60	35	19	95	12.5	16.67	29.17	12.5	17	70.83	16.67	16.67	50	16.67	24	100	180.83	285	90.2
11	1	27	1	1	5	5	30	5	10	50	10	30	30	10	16	80	40	25	13	65	45	35	16	80	8.33	8.33	41.67	16.67	16	66.67	12.5	12.5	37.5	16.67	19	79.17	181.67	239.17	87.8
12	1	27	1	1	0	10	15	0	7	35	30	25	30	10	19	95	45	25	14	70	40	25	13	65	16.67	16.67	50	16.67	24	100	8.33	16.67	29.17	16.67	17	70.83	205	230.83	86.32
13	1	28	0	1	5	5	20	5	4	20	25	25	30	10	18	90	40	20	12	60	60	40	20	100	16.67	8.33	33.33	16.67	18	75	8.33	16.67	33.33	16.67	18	75	155	265	82.95
14	1	27	0	1	10	5	20	5	8	40	30	30	30	10	20	100	40	30	14	70	55	40	19	95	16.67	16.67	50	16.67	24	100	16.67	16.67	41.67	16.67	22	91.67	210	286.67	87.26
15	1	30	0	1	5	5	30	0	8	40	10	15	30	0	11	55	55	25	16	80	45	40	17	85	16.67	16.67	41.67	4.17	15	62.5	12.5	12.5	29.17	12.5	16	66.67	182.5	206.67	84.1
16	0	26	1	1	10	0	25	0	7	35	25	25	30	10	18	90	45	30	15	75	55	35	18	90	16.67	16.67	16.67	0	12	50	16.67	16.67	50	16.67	24	100	160	280	80.92
17	1	28	0	1	5	5	30	5	9	45	15	20	30	10	15	75	35	30	13	65	50	40	18	90	16.67	16.67	33.33	8.33	17	70.83	8.33	16.67	50	16.67	22	91.67	180.83	256.67	90.28
18	1	27	1	1	30	10	5	0	9	45	25	30	30	0	17	85	35	30	9	45	55	40	19	95	8.33	8.33	25	12.5	13	54.17	12.5	12.5	45.83	12.5	20	83.33	144.17	263.33	86.95
19	0	27	1	1	5	15	30	0	10	50	25	20	30	10	17	85	40	25	13	65	60	35	19	95	0	0	8.33	0	2	8.33	8.33	16.67	20.83	12.5	14	58.33	123.33	238.33	89.29
20	1	27	0	1	25	30	25	5	17	85	25	20	30	10	17	85	55	40	19	95	45	20	13	65	16.67	16.67	50	16.67	24	100	16.67	16.67	45.83	16.67	23	95.83	280	245.83	88.12
21	1	27	1	1	10	10	5	5	6	30	25	20	20	10	15	75	45	30	15	75	60	40	20	100	16.67	8.33	37.5	16.67	19	79.17	8.33	16.67	37.5	16.67	19	79.17	184.17	254.17	75.8
22	1	28	1	1	5	0	5	5	3	15	30	15	30	5	16	80	45	35	16	80	55	35	18	90	16.67	16.67	45.83	16.67	23	95.83	16.67	16.67	25	12.5	17	70.83	190.83	240.83	69.6
23	1	27	1	1	20	5	0	0	5	25	20	25	30	5	16	80	45	30	15	75	60	40	20	100	16.67	16.67	25	16.67	16	66.67	8.33	4.17	50	16.67	19	79.17	166.67	259.17	77.8
24	0	27	1	2	5	0	15	5	5	25	25	30	30	10	19	95	50	25	15	75	45	30	15	75	12.5	16.67	37.5	16.67	20	83.33	8.33	12.5	25	8.33	13	54.17	183.33	224.17	81.56
25	1	26	1	2	25	5	20	0	10	50	20	30	30	10	18	90	45	25	14	70	60	30	18	90	16.67	16.67	25	4.17	15	62.5	16.67	16.67	41.67	16.67	22	91.67	182.5	271.67	90.15
26	1	27	1	2	5	15	25	5	10	50	5	20	25	5	11	55	60	40	20	100	55	35	18	90	8.33	16.67	0	0	6	25	8.33	16.67	50	16.67	22	91.67	175	236.67	88.46
27	1	27	1	2	20	5	25	5	11	55	30	30	30	10	20	100	55	20	15	75	55	30	17	85	12.5	16.67	25	8.33	15	62.5	16.67	16.67	37.5	16.67	21	87.5	192.5	272.5	81.81
28	1	27	0	2	15	15	30	0	12	60	15	20	30	10	15	75	55	40	19	95	55	40	19	95	16.67	16.67	25	8.33	16	66.67	12.5	16.67	50	16.67	23	95.83	221.67	265.83	86.67
29	1	27	0	2	20	10	25	5	12	60	20	20	30	5	15	75	60	35	18	90	55	35	18	90	12.5	16.67	50	16.67	23	95.83	16.67	16.67	41.67	16.67	22	91.67	245.83	256.67	87.82
30	1	26	0	2	10	10	20	0	8	40	15	15	25	10	13	65	60	30	18	90	45	35	16	80	12.5	16.67	37.5	4.17	17	70.83	0	16.67	37.5	16.67	17	70.83	200.83	215.83	86.71
31	0	26	1	2	25	15	15	0	11	55	15	30	25	10	16	80	35	25	12	60	55	35	16	80	16.67	16.67	12.5	12.5	14	58.33	12.5	16.67	50	16.67	23	95.83	173.33	255.83	88.5
32	1	24	0	2	25	15	25	0	13	65	20	15	30	10	15	75	50	40	18	90	45	35	16	80	16.67	16.67	50	16.67	24	100	8.33	16.67	33.33	12.5	17	70.83	255	225.83	82.36
33	0	25	0	2	20	10	0	5	7	35	25	25	15	5	14	70	40	25	13	65	60	35	19	95	8.33	12.5	12.5	8.33	10	41.67	16.67	16.67	37.5	16.67	21	87.5	141.67	252.5	90.49
34	1	24	0	2	20	15	25	0	12	60	15	15	30	5	13	65	45	30	15	75	55	35	18	90	16.67	16.67	50	16.67	24	100	8.33	16.67	45.83	16.67	21	87.5	235	242.5	83.93
35	1	25	0	2	5	0	20	0	5	25	20	20	30	5	15	75	45	30	15	75	55	30	17	85	16.67	12.5	50	16.67	22	91.67	16.67	16.67	37.5	16.67	21	87.5	191.67	247.5	83.81
36	1	26	1	2	15	5	30	0	10	50	25	25	30	5	17	85	45	25	14	70	60	40	20	100	8.33	16.67	8.33	8.33	8	33.33	16.67	16.67	41.67	16.67	22	91.67	153.33	276.67	90.2
37	0	24	1	2	10	15	30	5	12	60	30	20	30	5	17	85	45	25	14	70	60	30	18	90	8.33	16.67	16.67	0	10	41.67	16.67	16.67	50	16.67	24	100	171.67	275	91.24
38	1	24	0	2	20	15	30	0	13	65	20	30	30	0	16	80	35	30	12	60	40	40	16	80	16.67	16.67	29.17	12.5	18	75	12.5	16.67	20.83	12.5	15	62.5	200	222.5	86.86
39	1	25	0	2	15	15	30	0	12	60	25	20	30	10	17	85	50	20	14	70	60	30	18	90	0	16.67	4.17	0	5	20.83	12.5	16.67	25	0	13	54.17	150.83	229.17	91.48
40	1	27	0	2	15	10	30	0	11	55	30	30	25	0	17	85	55	35	18	90	55	35	18	90	16.67	16.67	20.83	0	13	54.17	16.67	16.67	45.83	16.67	23	95.83	199.17	270.83	89.58
41	1	25	0	2	0	15	30	5	10	50	20	30	30	10	18	90	55	30	17	85	60	35	19	95	16.67	16.67	33.33	12.5	19	79.17	8.33	16.67	41.67	12.5	19	79.17	214.17	264.17	86.19
42	1	26	0	2	5	25	30	5	13	65	30	30	30	10	20	100	55	30	17	85	60	25	17	85	16.67	16.67	37.5	12.5	20	83.33	0	16.67	16.67	4.17	9	37.5	233.33	222.5	90.95
43	0	25	0	2	25	15	25	5	14	70	25	15	30	10	16	80	40	25	13	65	55	40	19	95	16.67	16.67	16.67	16.67	16	66.67	8.33	16.67	33.33	12.5	17	70.83	201.67	245.83	85.93
44	0	25	1	2	20	15	20	0	11	55	15	10	30	10	13	65	45	15	12	60	50	30	16	80	16.67	16.67	41.67	4.17	19	79.17	8.33	16.67	20.83	8.33	13	54.17	194.17	199.17	84.19
45	1	25	1	2	25	15	25	0	13	65	25	20	25	5	15	75	45	30	15	75	60	40	20	100	16.67	16.67	37.5	4.17	18	75	16.67	16.67	37.5	4.17	18	75	215	250	85.26
46	1	25	0	2	15	0	30	0	9	45	25	30	30	5	18	90	45	25	14	70	60	40	20	100	16.67	16.67	16.67	8.33	14	58.33	16.67	16.67	45.83	16.67	23	95.83	173.33	285.83	86.24
47	0	26	1	2	10	5	25	5	9	45	25	25	30	5	17	85	45	25	14	70	60	40	20	100	16.67	16.67	29.17	12.5	18	75	16.67	16.67	50	16.67	24	100	190	285	74.6
48	0	25	0	2	10	15	30	5	12	60	20	30	20	5	15	75	30	15	9	45	60	30	18	90	16.67	16.67	25	8.33	16	66.67	8.33	16.67	45.83	16.67	21	87.5	171.67	252.5	86.96
49	0	25	1	2	15	0	30	0	9	45	10	20	30	0	12	60	50	20	14	70	50	25	15	75	8.33	16.67	8.33	0	8	33.33	0	16.67	25	16.67	14	58.33	148.33	193.33	84
50	1	25	0	2	20	10	30	0	12	60	25	30	25	0	16	80	50	25	15	75	55	30	17	85	16.67	16.67	33.33	12.5	19	79.17	12.5	8.33	37.5	16.67	18	75	214.17	240	86.44
51	0	27	0	2	15	5	30	0	10	50	10	30	30	5	15	75	45	40	17	85	50	35	17	85	16.67	8.33	25	12.5	15	62.5	8.33	16.67	16.67	16.67	14	58.33	197.5	218.33	87.21
52	1	26	1	2	15	5	25	0	9	45	10	15	30	0	11	55	55	35	18	90	45	20	13	65	8.33	12.5	45.83	16.67	19	79.17	16.67	16.67	20.83	16.67	17	70.83	214.17	190.83	86.22
53	0	30	1	2	10	10	20	0	8	40	30	30	30	5	19	95	60	25	17	85	60	40	20	100	16.67	16.67	41.67	12.5	21	87.5	16.67	16.67	33.33	16.67	20	83.33	212.5	278.33	84.34
54	0	26	0	2	20	25	5	5	11	55	25	25	30	10	18	90	45	25	14	70	40	20	12	60	16.67	16.67	50	8.33	22	91.67	8.33	8.33	41.67	16.67	18	75	216.67	225	91.48
55	0	26	0	2	25	25	15	0	13	65	25	30	20	5	16	80	40	20	12	60	40	20	12	60	16.67	12.5	25	8.33	15	62.5	0	16.67	33.33	16.67	16	66.67	187.5	206.67	88.64
56	1	25	0	2	15	15	20	0	10	50	30	25	25	5	17	85	50	35	17	85	60	35	19	95	16.67	16.67	50	16.67	24	100	16.67	16.67	50	16.67	24	100	235	280	80
57	1	25	0	2	10	20	20	5	11	55	25	25	30	10	18	90	45	40	17	85	45	35	16	80	16.67	8.33	41.67	16.67	18	75	16.67	16.67	25	12.5	17	70.83	215	240.83	90.31
58	1	25	0	2	15	5	5	0	5	25	30	25	30	0	17	85	45	25	14	70	60	40	20	100	12.5	16.67	37.5	16.67	20	83.33	16.67	16.67	45.83	16.67	23	95.83	178.33	280.83	89.27
59	0	24	1	2	10	10	30	0	10	50	25	25	30	0	16	80	40	30	14	70	35	25	12	60	16.67	16.67	37.5	16.67	18	75	16.67	16.67	29.17	12.5	18	75	195	215	75.8
60	0	25	1	2	10	10	30	0	10	50	25	25	30	5	17	85	45	25	14	70	55	30	17	85	16.67	16.67	37.5	12.5	20	83.33	8.33	16.67	50	16.67	22	91.67	203.33	261.67	86.02
61	1	24	0	2	30	10	0	0	8	40	25	10	30	10	15	75	55	20	15	75	45	30	15	75	12.5	16.67	25	8.33	13	54.17	16.67	16.67	20.83	12.5	16	66.67	169.17	216.67	91
62	1	25	0	2	10	0	30	0	8	40	30	20	30	10	18	90	35	15	10	50	60	35	19	95	12.5	16.67	33.33	8.33	17	70.83	16.67	16.67	37.5	12.5	20	83.33	160.83	268.33	89.11
63	1	25	1	2	10	5	30	0	9	45	25	25	30	10	18	90	45	30	15	75	60	40	20	100	8.33	16.67	4.17	8.33	9	37.5	16.67	16.67	45.83	16.67	23	95.83	157.5	285.83	90.25
64	1	25	0	2	10	5	20	10	9	45	30	25	30	10	19	95	50	30	16	80	55	30	17	85	12.5	16.67	41.67	16.67	21	87.5	16.67	16.67	45.83	16.67	23	95.83	212.5	275.83	85.8
65	1	26	0	2	0	10	30	5	9	45	20	20	30	10	16	80	55	30	17	85	40	20	12	60	16.67	16.67	41.67	12.5	21	87.5	8.33	16.67	41.67	16.67	20	83.33	217.5	223.33	87.9
66	1	29	1	2	10	5	15	10	8	40	30	30	15	10	17	85	55	30	17	85	60	40	20	100	16.67	16.67	37.5	16.67	21	87.5	16.67	16.67	37.5	12.5	20	83.33	212.5	268.33	83.21
67	0	24	1	2	0	20	25	0	9	45	30	30	30	10	20	100	55	30	17	85	60	40	20	100	16.67	16.67	37.5	12.5	20	83.33	16.67	16.67	41.67	4.17	19	79.17	213.33	279.17	86.45
68	1	25	0	2	30	5	30	5	14	70	25	25	30	0	16	80	50	20	14	70	50	35	17	85	8.33	8.33	16.67	8.33	10	41.67	12.5	16.67	12.5	8.33	12	50	181.67	215	92.3
69	1	25	0	2	20	15	0	10	9	45	30	30	20	10	18	90	35	25	12	60	55	35	18	90	16.67	16.67	37.5	16.67	21	87.5	8.33	16.67	37.5	4.17	16	66.67	192.5	246.67	89.24
70	1	25	0	2	30	20	25	5	16	80	30	20	30	0	16	80	45	35	16	80	60	40	20	100	8.33	8.33	25	8.33	12	50	8.33	16.67	37.5	12.5	18	75	210	255	87.11
71	0	25	0	2	10	5	20	0	7	35	25	25	20	10	16	80	45	25	14	70	55	35	18	90	16.67	8.33	37.5	12.5	18	75	8.33	16.67	33.33	8.33	16	66.67	180	236.67	90.12
72	1	26	0	2	5	0	30	5	8	40	30	25	25	10	18	90	45	30	15	75	45	30	15	75	12.5	12.5	33.33	12.5	17	70.83	12.5	12.5	25	8.33	14	58.33	185.83	223.33	85.32
73	0	25	1	2	10	0	25	5	8	40	10	25	30	10	15	75	45	30	15	75	50	35	17	85	16.67	16.67	33.33	12.5	19	79.17	16.67	16.67	33.33	16.67	20	83.33	194.17	243.33	88.26
74	1	24	0	2	5	5	30	5	9	45	20	30	30	10	18	90	45	25	14	70	40	30	14	70	16.67	16.67	50	16.67	24	100	8.33	16.67	41.67	8.33	18	75	215	235	84.81
75	1	27	0	2	20	0	20	5	9	45	30	20	30	10	18	90	50	30	16	80	55	35	18	90	16.67	16.67	29.17	8.33	17	70.83	16.67	16.67	45.83	16.67	23	95.83	195.83	275.83	87.77
76	1	25	1	2	10	10	30	10	12	60	25	15	25	0	13	65	45	30	15	75	60	20	16	80	0	16.67	0	0	4	16.67	16.67	16.67	50	16.67	24	100	151.67	245	88.67
77	0	25	0	2	10	15	30	0	11	55	30	30	30	10	20	100	50	25	15	75	60	30	18	90	16.67	16.67	25	8.33	16	66.67	16.67	16.67	33.33	8.33	18	75	196.67	265	87.35
78	0	25	1	2	10	25	30	5	14	70	25	30	30	5	18	90	50	25	15	75	60	35	19	95	8.33	16.67	8.33	0	10	41.67	16.67	16.67	50	16.67	24	100	186.67	285	87.2
79	1	29	1	2	5	10	30	5	10	50	30	30	0	0	12	60	55	25	16	80	50	10	12	60	16.67	16.67	45.83	16.67	23	95.83	12.5	16.67	41.67	16.67	21	87.5	225.83	207.5	88.33
80	1	26	1	2	0	10	20	10	8	40	30	25	30	0	17	85	55	25	16	80	55	30	17	85	16.67	16.67	33.33	12.5	19	79.17	12.5	12.5	29.17	8.33	15	62.5	199.17	232.5	80
81	0	38	1	2	15	15	20	10	12	60	25	20	15	5	13	65	40	15	13	65	45	25	14	70	8.33	12.5	25	8.33	13	54.17	16.67	16.67	37.5	16.67	21	87.5	179.17	222.5
82	1	25	0	2	15	15	20	5	11	55	15	15	30	10	14	70	45	25	14	70	60	25	17	85	16.67	16.67	50	16.67	24	100	4.17	16.67	37.5	16.67	18	75	225	230	85.26
83	1	25	0	2	25	20	30	5	16	80	20	20	25	10	15	75	45	30	15	75	50	35	17	85	16.67	16.67	41.67	12.5	21	87.5	12.5	16.67	41.67	16.67	21	87.5	242.5	247.5	88.52
84	1	24	1	2	20	5	30	0	11	55	25	25	30	5	17	85	45	30	15	75	60	35	19	95	12.5	16.67	50	16.67	23	95.83	16.67	16.67	41.67	16.67	22	91.67	225.83	271.67	82.82
85	0	31	1	2	10	15	20	5	10	50	30	30	30	5	19	95	45	35	16	80	60	40	20	100	16.67	16.67	41.67	12.5	21	87.5	16.67	16.67	37.5	16.67	21	87.5	217.5	282.5	89.31
86	1	26	0	2	25	15	30	0	14	70	20	30	30	10	18	90	50	30	16	80	55	35	18	90	0	16.67	8.33	0	6	25	8.33	16.67	41.67	16.67	20	83.33	175	263.33	90.93
87	0	25	1	2	15	0	30	0	9	45	30	30	25	0	17	85	40	35	15	75	50	35	17	85	16.67	12.5	25	12.5	16	66.67	16.67	16.67	50	16.67	24	100	186.67	270	85.15
88	1	25	0	2	15	5	25	0	9	45	10	20	30	10	14	70	50	30	16	80	55	35	18	90	0	16.67	8.33	0	6	25	8.33	16.67	50	16.67	22	91.67	150	251.67	83.99
89	0	25	1	2	15	15	30	10	14	70	30	30	30	10	20	100	50	25	15	75	60	25	17	85	12.5	16.67	25	12.5	16	66.67	16.67	16.67	33.33	16.67	20	83.33	211.67	268.33	84.27
90	0	25	1	2	0	15	30	5	10	50	30	20	30	10	18	90	50	35	16	80	55	40	19	95	16.67	16.67	37.5	12.5	20	83.33	16.67	16.67	45.83	16.67	23	95.83	213.33	280.83	88.06
91	0	26	0	2	5	10	30	5	10	50	20	20	30	10	16	80	60	40	20	100	60	40	20	100	16.67	16.67	50	16.67	24	100	16.67	16.67	33.33	8.33	18	75	250	255	93.2
92	1	24	1	2	10	15	15	0	8	40	30	30	30	5	19	95	55	30	17	85	60	35	19	95	12.5	8.33	20.83	4.17	11	45.83	16.67	16.67	50	16.67	24	100	170.83	290	84.3
93	1	24	0	2	25	20	25	0	14	70	15	25	30	10	16	80	55	35	18	90	50	40	18	90	16.67	16.67	33.33	12.5	19	79.17	8.33	16.67	37.5	16.67	19	79.17	239.17	249.17	89.55
94	1	25	0	2	20	20	25	5	14	70	25	25	30	5	17	85	55	25	16	80	45	25	14	70	12.5	12.5	29.17	8.33	15	62.5	16.67	8.33	20.83	16.67	15	62.5	212.5	217.5	89.28
95	0	26	0	2	15	20	10	5	10	50	30	30	30	5	19	95	25	10	7	35	55	35	18	90	16.67	16.67	50	16.67	24	100	16.67	16.67	37.5	16.67	21	87.5	185	272.5	82.76
96	0	25	1	2	15	10	30	5	12	60	30	25	30	0	17	85	45	25	14	70	45	30	15	75	16.67	16.67	29.17	16.67	19	79.17	12.5	16.67	41.67	16.67	21	87.5	209.17	247.5	87.95
97	0	26	0	2	25	10	30	0	13	65	30	30	25	0	17	85	45	30	15	75	55	25	16	80	16.67	16.67	41.67	16.67	22	91.67	16.67	16.67	50	16.67	24	100	231.67	265	85.86
98	0	25	1	2	10	10	30	5	11	55	25	25	30	5	17	85	45	25	14	70	60	35	19	95	16.67	16.67	41.67	16.67	20	83.33	16.67	16.67	33.33	4.17	17	70.83	208.33	250.83	86.07
99	0	25	1	2	10	10	30	0	10	50	25	25	25	10	17	85	45	40	17	85	60	40	20	100	16.67	16.67	45.83	16.67	23	95.83	8.33	16.67	50	16.67	22	91.67	230.83	276.67	87.83
100	1	25	1	2	20	10	30	10	14	70	20	30	30	5	17	85	45	20	13	65	60	30	18	90	16.67	12.5	25	12.5	16	66.67	8.33	16.67	41.67	12.5	19	79.17	201.67	254.17	89.33
101	1	27	1	2	10	15	30	10	13	65	30	20	30	5	17	85	45	30	15	75	60	35	19	95	16.67	12.5	33.33	16.67	19	79.17	16.67	16.67	50	16.67	24	100	219.17	280	80.5
